# Supplementary material for: A review of the genus Lankaphthona Medvedev, 2001, with comments on the modified phallobase and the unique abdominal appendage of L.binotata (Baly) (Coleoptera, Chrysomelidae, Galerucinae, Alticini)
Source: Zookeys. 2019 Jun 25;857:29–58. doi: 10.3897/zookeys.857.34465 (PMC6606673; doi:10.3897/zookeys.857.34465)
Supplement: XML Treatment for Lankaphthona binotata [file zookeys.857.34465-treatment2.xml]

<!DOCTYPE tp:taxon-treatment
  PUBLIC "-//TaxonX//DTD Taxonomic Treatment Publishing DTD v0 20100105//EN" "tax-treatment-NSO.dtd">
<tp:taxon-treatment xmlns:tp="http://www.plazi.org/taxpub"><tp:treatment-meta><kwd-group><label>Taxon classification</label><kwd><named-content xmlns:xlink="http://www.w3.org/1999/xlink" content-type="kingdom">Animalia</named-content></kwd><kwd><named-content xmlns:xlink="http://www.w3.org/1999/xlink" content-type="order">Coleoptera</named-content></kwd><kwd><named-content xmlns:xlink="http://www.w3.org/1999/xlink" content-type="family">Chrysomelidae</named-content></kwd></kwd-group><mixed-citation publication-type="journal"><person-group><name><surname>Ruan</surname><given-names>Yongying</given-names></name><name><surname>Konstantinov</surname><given-names>Alexander S.</given-names></name><name><surname>Prathapan</surname><given-names>Kaniyarikkal D.</given-names></name><name><surname>Zhang</surname><given-names>Mengna</given-names></name><name><surname>Yang</surname><given-names>Xingke</given-names></name></person-group><article-title>A review of the genus <italic><tp:taxon-name><tp:taxon-name-part taxon-name-part-type="genus" reg="Lankaphthona">Lankaphthona</tp:taxon-name-part></tp:taxon-name></italic> Medvedev, 2001, with comments on the modified phallobase and the unique abdominal appendage of <italic><tp:taxon-name><tp:taxon-name-part taxon-name-part-type="genus" reg="Lankaphthona">L.</tp:taxon-name-part><tp:taxon-name-part taxon-name-part-type="species" reg="binotata">binotata</tp:taxon-name-part></tp:taxon-name></italic> (Baly) (<tp:taxon-name><tp:taxon-name-part taxon-name-part-type="order">Coleoptera</tp:taxon-name-part></tp:taxon-name>, <tp:taxon-name><tp:taxon-name-part taxon-name-part-type="family">Chrysomelidae</tp:taxon-name-part></tp:taxon-name>, <tp:taxon-name><tp:taxon-name-part taxon-name-part-type="subfamily">Galerucinae</tp:taxon-name-part></tp:taxon-name>, <tp:taxon-name><tp:taxon-name-part taxon-name-part-type="tribe">Alticini</tp:taxon-name-part></tp:taxon-name>)</article-title><source>Zookeys</source><day>25</day><month>6</month><year>2019</year><volume>857</volume><fpage>29</fpage><lpage>58</lpage><pub-id pub-id-type="doi">10.3897/zookeys.857.34465</pub-id></mixed-citation></tp:treatment-meta><tp:nomenclature><label>1.</label><tp:taxon-name>
            <tp:taxon-name-part taxon-name-part-type="genus" reg="Lankaphthona">Lankaphthona</tp:taxon-name-part>
            <tp:taxon-name-part taxon-name-part-type="species" reg="binotata">binotata</tp:taxon-name-part>
          </tp:taxon-name><tp:taxon-authority>(Baly, 1876)</tp:taxon-authority><tp:taxon-status xmlns:xlink="http://www.w3.org/1999/xlink" xlink:type="simple">comb. nov.</tp:taxon-status><xref ref-type="fig" rid="F1">Figs 1</xref><xref ref-type="fig" rid="F2">, 2</xref><xref ref-type="fig" rid="F3">, 3</xref><xref ref-type="fig" rid="F8">, 8G</xref><tp:nomenclature-citation-list><tp:nomenclature-citation><tp:taxon-name>
                <tp:taxon-name-part taxon-name-part-type="genus" reg="Thyamis">Thyamis</tp:taxon-name-part>
                <tp:taxon-name-part taxon-name-part-type="species" reg="binotata">binotata</tp:taxon-name-part>
              </tp:taxon-name><comment>Baly, 1876: 583. Type locality: China, Shanghai. Type depository: <named-content xmlns:xlink="http://www.w3.org/1999/xlink" content-type="dwc:institutional_code" xlink:type="simple">BMNH</named-content>. Lectotype designated by <xref ref-type="bibr" rid="B19">Konstantinov and Lingafelter (2002</xref>: 214).</comment></tp:nomenclature-citation><tp:nomenclature-citation><tp:taxon-name>
                <tp:taxon-name-part taxon-name-part-type="genus" reg="Aphthona">Aphthona</tp:taxon-name-part>
                <tp:taxon-name-part taxon-name-part-type="species" reg="binotata">binotata</tp:taxon-name-part>
              </tp:taxon-name><comment>: <xref ref-type="bibr" rid="B6">Chen 1934</xref>: 368.</comment></tp:nomenclature-citation><tp:nomenclature-citation><tp:taxon-name>
                <tp:taxon-name-part taxon-name-part-type="genus" reg="Zipangia">Zipangia</tp:taxon-name-part>
                <tp:taxon-name-part taxon-name-part-type="species" reg="binotata">binotata</tp:taxon-name-part>
              </tp:taxon-name><comment>: <xref ref-type="bibr" rid="B19">Konstantinov and Lingafelter 2002</xref>: 214.</comment></tp:nomenclature-citation><tp:nomenclature-citation><tp:taxon-name><tp:taxon-name-part taxon-name-part-type="genus" reg="Trachyaphthona">Trachyaphthona</tp:taxon-name-part> (<tp:taxon-name-part taxon-name-part-type="subgenus" reg="Longitarsella">Longitarsella</tp:taxon-name-part>) <tp:taxon-name-part taxon-name-part-type="species" reg="binotata">binotata</tp:taxon-name-part></tp:taxon-name><comment>: <xref ref-type="bibr" rid="B26">Medvedev 2009</xref>: 202.</comment></tp:nomenclature-citation></tp:nomenclature-citation-list></tp:nomenclature><tp:treatment-sec sec-type="distribution" id="SECID0E3QAG"><title>Distribution.</title><p>China: Shanghai (<xref ref-type="bibr" rid="B2">Baly 1876</xref>), Jiangsu (<xref ref-type="bibr" rid="B34">Ruan and Yang 2015</xref>), Fujian (new record).</p><fig id="F2" position="float" orientation="portrait"><label>Figure 2.</label><caption><p><italic><tp:taxon-name><tp:taxon-name-part taxon-name-part-type="genus" reg="Lankaphthona">Lankaphthona</tp:taxon-name-part><tp:taxon-name-part taxon-name-part-type="species" reg="binotata">binotata</tp:taxon-name-part></tp:taxon-name></italic>. <bold>A</bold> Habitus, hand drawing <bold>B</bold> a hypothetical mating diagram: abdominal appendage serving as an auxiliary structure assists the process <bold>C</bold> male abdominal ventrites <bold>D</bold> female abdominal ventrites <bold>E</bold> vaginal palpi <bold>F</bold> spermatheca <bold>G</bold> tignum <bold>H</bold> Hind wing.</p></caption><graphic xmlns:xlink="http://www.w3.org/1999/xlink" xlink:href="zookeys-857-029-g002.jpg" position="float" orientation="portrait" xlink:type="simple" id="oo_312863.jpg"/></fig><fig id="F3" position="float" orientation="portrait"><label>Figure 3.</label><caption><p><italic><tp:taxon-name><tp:taxon-name-part taxon-name-part-type="genus" reg="Lankaphthona">Lankaphthona</tp:taxon-name-part><tp:taxon-name-part taxon-name-part-type="species" reg="binotata">binotata</tp:taxon-name-part></tp:taxon-name></italic>, showing spoon-shaped abdominal appendage on first abdominal ventrite. <bold>A</bold> Ventral view of male <bold>B</bold> lateral view of abdominal appendage <bold>C</bold> ventral view of abdominal appendage <bold>D, E</bold> close-up view of appendage (mounted on slide and photographed under a light microscope).</p></caption><graphic xmlns:xlink="http://www.w3.org/1999/xlink" xlink:href="zookeys-857-029-g003.jpg" position="float" orientation="portrait" xlink:type="simple" id="oo_312864.jpg"/></fig></tp:treatment-sec><tp:treatment-sec sec-type="description" id="SECID0ESTAG"><title>Description.</title><p>Body entirely yellow to yellow brown, each elytron with a black round spot (with indistinct margin) slightly behind middle. Body oval, slightly elongated in dorsal view, dorsum convex in lateral view. Body length: 1.90–2.20 mm. Body width: 1.10–1.20 mm. Body length to width ratio: 1.80–1.85. Pronotum width to length ratio: 1.75–1.80. Pronotum width at base to width at apex ratio: 1.00–1.05. Elytron length (measured along suture) to width of both ratio: 1.25–1.30. Length of elytron to length of pronotum ratio: 3.30–3.40. Width of elytra at base (measured in middle of humeral calli) to width of pronotum at base ratio: 1.10–1.15.</p><p>Vertex without punctures, except 2–3 on each side near supraorbital sulcus. Frontal ridge moderately developed, not wide, slightly convex. Sides of frontal ridge without sulci or large punctures, slightly sloping. Antennal calli obliquely elongated, sub-triangular, closely conjoined; lower part narrowed, slightly entering interantennal space. Top of frontal ridge acute, slightly produced between antennal calli. Frontal ridge in lateral view moderately convex. Width of frontal ridge to antennal sockets (counting surrounding ridges) ratio 1.05–1.15. Eyes moderately large, distance between eyes (just above antennal sockets) to transverse diameter of one eye in frontal view ratio: 2.45–2.55. Longitudinal diameter of eye to transverse diameter of eye in frontal view ratio: 2.10–2.15. Distance between antennal sockets to transverse diameter of one antennal socket ratio: 1.05–1.15. Supraorbital and orbital sulci moderately developed. Supraantennal, supracallinal sulci shallow. Frontolateral sulcus obsolete. Orbit wide, as wide as diameter of one antennal socket.</p><p>Antennae filiform, moderately long, about 0.8 times body length. Proportions of antennomeres as follows: 12:6:7:8:9:9:10:12:11:10:13. Antennomere 1 almost as long as next two combined. Antennomere 2 robust, slightly shorter than 3 and 4. Length to width of antennomere 9 ratio: 2.30–2.40. Length to width of antennomere 10 ratio: 2.00–2.05. Length to width of antennomere 11 ratio: 2.55–2.60.</p><p>Pronotum almost rectangular. Pronotal disc slightly convex. Base of pronotum with a shallow antebasal impression. Pronotal punctures sparse, shallow and minute. Diameter of pronotal punctures 3–4 times smaller than distance between adjacent punctures. Pronotal punctures nearly as large as elytral ones. Anterolateral callosity of pronotum well developed, truncate and elongate, facing anterolaterally. Pronotum parallel sided, not converging forward; lateral margin obviously explanate, slightly sinuate.</p><p>Elytron without impressions or ridges. Elytral humeral callus moderately developed. Elytral punctures minute, confused.</p><p>Length (not counting trochanter) to maximum width of metafemur ratio: 1.90–1.95. Length to width of metatibia in lateral view ratio: 5.80–5.90. Width of metatibia at base to width at apex in dorsal view ratio: 0.45–0.50. Length of metatibia to length of first metatarsomere ratio: 2.0–2.2. Length of metafemur to metatibia ratio: 1.05–1.10. Length of first metatarsomere to that of second metatarsomere ratio: 2.10–2.20.</p><p>Intercoxal ridges on first abdominal ventrite obsolete in both male and female; males with a spoon-shaped appendage arising near hind margin of first abdominal ventrite, produced anteriorly (Fig. <xref ref-type="fig" rid="F3">3</xref>). Numerous elongate setae present on lateral margin of appendage.</p><p>Aedeagus of male robust, oval in cross section. In lateral view, aedeagus robust and sinuate, with apex slightly bent dorsally. Aedeagus, in ventral view, gradually narrowed near apex, apical denticle absent. Ventral groove on aedeagus poorly developed. Phallobase (i.e., tegmen, spiculum) of male genitalia sheath-shaped, encircling middle of aedeagus. Phallobase with a longitudinal sclerotized rod-shaped apodeme in middle, produced anteriorly beyond anterior margin of sheath-like part (Fig. <xref ref-type="fig" rid="F1">1I–J</xref>: anterior apodeme) and a transverse sclerotization on posterior margin, both together forming a ‘Y’ shaped sclerotization.</p><p>Receptacle of spermatheca cylindrical. Spermathecal pump shorter and smaller than receptacle. Basal part of spermathecal duct (between spermathecal gland and receptacle) wide and coiled, longer than receptacle. Apex of spermathecal pump wide, rounded. Lateral margins of vaginal palpus more or less parallel to each other. Vaginal palpus widened near base, weakly sclerotized from base to middle, moderately sclerotized distally. Tignum spear-shaped.</p></tp:treatment-sec><tp:treatment-sec sec-type="variability" id="SECID0EJUAG"><title>Variability.</title><p>Depth of pronotal antebasal transverse impression and length of first metatarsomere vary slightly between individuals.</p><p>Only a single type of elytal maculation – a round spot with indistinct margin near middle of each elytron – was observed in our study.</p></tp:treatment-sec><tp:treatment-sec sec-type="type material" id="SECID0EPUAG"><title>Type material.</title><p>♀ (<named-content xmlns:xlink="http://www.w3.org/1999/xlink" content-type="dwc:institutional_code" xlink:type="simple">BMNH</named-content>), labels: 1) Type H.T.; 2) Baly coll.; 3) <italic><tp:taxon-name><tp:taxon-name-part taxon-name-part-type="genus" reg="Aphthona">Aphthona</tp:taxon-name-part><tp:taxon-name-part taxon-name-part-type="species" reg="binotata">binotata</tp:taxon-name-part></tp:taxon-name></italic> Baly ♀; 4) A. Warchalowski det. 1965; 5) <italic><tp:taxon-name><tp:taxon-name-part taxon-name-part-type="genus" reg="Thyamis">Thyamis</tp:taxon-name-part><tp:taxon-name-part taxon-name-part-type="species" reg="binotata">binotata</tp:taxon-name-part></tp:taxon-name></italic> Baly, Shanghai.</p></tp:treatment-sec><tp:treatment-sec sec-type="material" id="SECID0ETVAG"><title>Material.</title><p>4♂4♀ (<named-content xmlns:xlink="http://www.w3.org/1999/xlink" content-type="dwc:institutional_code" xlink:type="simple">IZCAS</named-content>, preserved in ethanol), CHINA, Fujian, Pingtan Island, 5.VI.2014, alt. 200 m, leg. Yongying Ruan; 2♂3♀ (<named-content xmlns:xlink="http://www.w3.org/1999/xlink" content-type="dwc:institutional_code" xlink:type="simple">USNM</named-content>, dry specimens), China, Fujian, Pingtan Isl., WP-449, <named-content xmlns:xlink="http://www.w3.org/1999/xlink" content-type="dwc:verbatimCoordinates" xlink:type="simple"><named-content content-type="geo-json" specific-use="{&#34;type&#34;:&#34;Point&#34;,&#34;coordinates&#34;:[119.870883,25.554200]}" id="NCID0EMWAG" xlink:type="simple">25°33.252'N, 119°52.253'E</named-content></named-content>, 5.vi.2014, h = 202 m.</p></tp:treatment-sec><tp:treatment-sec sec-type="remarks" id="SECID0EQWAG"><title>Remarks.</title><p><italic><tp:taxon-name><tp:taxon-name-part taxon-name-part-type="genus" reg="Lankaphthona">Lankaphthona</tp:taxon-name-part><tp:taxon-name-part taxon-name-part-type="species" reg="binotata">binotata</tp:taxon-name-part></tp:taxon-name></italic> resembles <italic><tp:taxon-name><tp:taxon-name-part taxon-name-part-type="genus" reg="Lankaphthona">L.</tp:taxon-name-part><tp:taxon-name-part taxon-name-part-type="species" reg="yunnantarsella">yunnantarsella</tp:taxon-name-part></tp:taxon-name></italic> Ruan, Konstantinov &amp; Prathapan, sp. nov. due to the similarity in elytral maculation. However, <italic><tp:taxon-name><tp:taxon-name-part taxon-name-part-type="genus" reg="Lankaphthona">L.</tp:taxon-name-part><tp:taxon-name-part taxon-name-part-type="species" reg="binotata">binotata</tp:taxon-name-part></tp:taxon-name></italic> can be separated from the latter by the much shorter antennae, eyes not prominently enlarged and males with abdominal appendage on first abdominal ventrite.</p><p>This species was originally published by <xref ref-type="bibr" rid="B2">Baly (1876)</xref> in <italic><tp:taxon-name><tp:taxon-name-part taxon-name-part-type="genus" reg="Thyamis">Thyamis</tp:taxon-name-part></tp:taxon-name></italic>. Subsequently, it was placed in <italic><tp:taxon-name><tp:taxon-name-part taxon-name-part-type="genus" reg="Aphthona">Aphthona</tp:taxon-name-part></tp:taxon-name></italic> by <xref ref-type="bibr" rid="B6">Chen (1934)</xref>. <xref ref-type="bibr" rid="B19">Konstantinov and Lingafelter (2002)</xref> transferred it to <italic><tp:taxon-name><tp:taxon-name-part taxon-name-part-type="genus" reg="Zipangia">Zipangia</tp:taxon-name-part></tp:taxon-name></italic> after they studied the type material. <xref ref-type="bibr" rid="B26">Medvedev (2009)</xref> misidentified it and used misidentified specimens as the type for the newly erected <tp:taxon-name><tp:taxon-name-part taxon-name-part-type="infraspecific-rank">subgenus</tp:taxon-name-part><tp:taxon-name-part taxon-name-part-type="subgenus" reg="Longitarsella">Longitarsella</tp:taxon-name-part></tp:taxon-name> (in genus <italic><tp:taxon-name><tp:taxon-name-part taxon-name-part-type="genus" reg="Trachytaphthona">Trachytaphthona</tp:taxon-name-part></tp:taxon-name></italic>). Despite the studies of authors mentioned above, the sheath-shaped phallobase and the highly specialized abdominal appendage on the first abdominal ventrite of males remained unknown prior to this study. We have dissected five males and it turns out that both structures are rather stable in shape.</p></tp:treatment-sec><tp:treatment-sec><!--Section generated to contain objects referenced in tp:taxon-treatment.--><fig id="F1" position="float" orientation="portrait"><label>Figure 1.</label><caption><p><italic><tp:taxon-name><tp:taxon-name-part taxon-name-part-type="genus" reg="Lankaphthona">Lankaphthona</tp:taxon-name-part><tp:taxon-name-part taxon-name-part-type="species" reg="binotata">binotata</tp:taxon-name-part></tp:taxon-name></italic>. Individuals collected in Pingtang island, Fujian Pro., China. <bold>A</bold> Habitus, male <bold>B</bold> prothorax, dorsal view <bold>C</bold> head, frontal view <bold>D</bold> aedeagus, ventral view <bold>E</bold> ventral view of aedeagus, hand drawing, showing sheath-shaped phallobase <bold>F</bold> aedeagus, lateral view <bold>G</bold> aedeagus, hand drawing, lateral view, showing sheath-shaped phallobase <bold>H</bold> phallobase mounted on slide, dorsal view <bold>I</bold> ventral view of phallobase, hand drawing, showing sclerotization <bold>J</bold> dorsal view of phallobase, hand drawing, showing sclerotization.</p></caption><graphic xmlns:xlink="http://www.w3.org/1999/xlink" xlink:href="zookeys-857-029-g001.jpg" position="float" orientation="portrait" xlink:type="simple" id="oo_312862.jpg"/></fig><fig id="F8" position="float" orientation="portrait"><label>Figure 8.</label><caption><p><bold>A–F</bold><italic><tp:taxon-name><tp:taxon-name-part taxon-name-part-type="genus" reg="Lankaphthona">Lankaphthona</tp:taxon-name-part><tp:taxon-name-part taxon-name-part-type="species" reg="yunnantarsella">yunnantarsella</tp:taxon-name-part></tp:taxon-name></italic> Ruan, Konstantinov &amp; Prathapan, sp. nov. <bold>G</bold><italic><tp:taxon-name><tp:taxon-name-part taxon-name-part-type="genus" reg="Lankaphthona">L.</tp:taxon-name-part><tp:taxon-name-part taxon-name-part-type="species" reg="binotata">binotata</tp:taxon-name-part></tp:taxon-name></italic> (Baly) <bold>H<sub>1</sub>–H<sub>2</sub></bold><italic><tp:taxon-name><tp:taxon-name-part taxon-name-part-type="genus" reg="Lankaphthona">L.</tp:taxon-name-part><tp:taxon-name-part taxon-name-part-type="species" reg="nigronotata">nigronotata</tp:taxon-name-part></tp:taxon-name></italic> (Jacoby). <bold>A</bold> Paratype habitus, female, dorsal view <bold>B</bold> paratype habitus, female, lateral view <bold>C</bold> paratype, spermatheca <bold>D</bold> paratype, vaginal palpi <bold>E</bold> paratype, tignum <bold>F</bold> paratype, male antenna <bold>G</bold> male antenna <bold>H</bold> antenna, female (<bold>H<sub>1</sub></bold>) and male (<bold>H<sub>2</sub></bold>).</p></caption><graphic xmlns:xlink="http://www.w3.org/1999/xlink" xlink:href="zookeys-857-029-g008.jpg" position="float" orientation="portrait" xlink:type="simple" id="oo_312869.jpg"/></fig></tp:treatment-sec><ref-list><ref id="B19"><mixed-citation xmlns:xlink="http://www.w3.org/1999/xlink" xlink:type="simple"><person-group><name name-style="western"><surname>Konstantinov</surname><given-names>AS</given-names></name><name name-style="western"><surname>Lingafelter</surname><given-names>SW</given-names></name></person-group> (<year>2002</year>) Revision of the Oriental species of <italic><tp:taxon-name><tp:taxon-name-part taxon-name-part-type="genus">Aphthona</tp:taxon-name-part></tp:taxon-name></italic> Chevrolat (<tp:taxon-name><tp:taxon-name-part taxon-name-part-type="order">Coleoptera</tp:taxon-name-part></tp:taxon-name>: <tp:taxon-name><tp:taxon-name-part taxon-name-part-type="family">Chrysomelidae</tp:taxon-name-part></tp:taxon-name>). Entomological Society of Washington, 349 pp.</mixed-citation></ref><ref id="B6"><mixed-citation xmlns:xlink="http://www.w3.org/1999/xlink" xlink:type="simple"><person-group><name name-style="western"><surname>Chen</surname><given-names>S</given-names></name></person-group> (<year>1934</year>) <article-title>Revision of the <tp:taxon-name><tp:taxon-name-part taxon-name-part-type="subfamily">Halticinae</tp:taxon-name-part></tp:taxon-name> (Col. <tp:taxon-name><tp:taxon-name-part taxon-name-part-type="family">Chrysomelidae</tp:taxon-name-part></tp:taxon-name>) of Yunnan and Tonkin.</article-title><source>Sinensia Nanking</source><volume>5</volume>: <fpage>225</fpage>–<lpage>416</lpage>.</mixed-citation></ref><ref id="B26"><mixed-citation xmlns:xlink="http://www.w3.org/1999/xlink" xlink:type="simple"><person-group><name name-style="western"><surname>Medvedev</surname><given-names>LN</given-names></name></person-group> (<year>2009</year>) <source><tp:taxon-name><tp:taxon-name-part taxon-name-part-type="subfamily">Alticinae</tp:taxon-name-part></tp:taxon-name> of Indochina.</source><publisher-name>KMK Scientific Press</publisher-name>, <publisher-loc>Moscow</publisher-loc>, <size units="page">224 pp</size>.</mixed-citation></ref><ref id="B2"><mixed-citation xmlns:xlink="http://www.w3.org/1999/xlink" xlink:type="simple"><person-group><name name-style="western"><surname>Baly</surname><given-names>JS</given-names></name></person-group> (<year>1876</year>) <article-title>Descriptions of a new genus and of new species of <tp:taxon-name><tp:taxon-name-part taxon-name-part-type="subfamily">Halticinae</tp:taxon-name-part></tp:taxon-name>.</article-title><source>Transactions of the Entomological Society of London</source><volume>28</volume>: <fpage>581</fpage>–<lpage>602</lpage>. <ext-link xlink:type="simple" ext-link-type="doi" xlink:href="10.1111/j.1365-2311.1876.tb01931.x">https://doi.org/10.1111/j.1365-2311.1876.tb01931.x</ext-link></mixed-citation></ref><ref id="B34"><mixed-citation xmlns:xlink="http://www.w3.org/1999/xlink" xlink:type="simple"><person-group><name name-style="western"><surname>Ruan</surname><given-names>Y</given-names></name><name name-style="western"><surname>Yang</surname><given-names>X</given-names></name></person-group> (<year>2015</year>) <article-title>Subfamily <tp:taxon-name><tp:taxon-name-part taxon-name-part-type="subfamily">Alticinae</tp:taxon-name-part></tp:taxon-name> Chûjô, 1953.</article-title> In: <person-group><name name-style="western"><surname>Yang</surname><given-names>X</given-names></name><name name-style="western"><surname>Ge</surname><given-names>S</given-names></name><name name-style="western"><surname>Nie</surname><given-names>R</given-names></name><name name-style="western"><surname>Ruan</surname><given-names>Y</given-names></name><name name-style="western"><surname>Li</surname><given-names>W</given-names></name></person-group> (<role>Eds</role>) <issue-title>Chinese leaf beetles.</issue-title><source>Science Press, Beijing</source>, <fpage>307</fpage>–<lpage>464</lpage>.</mixed-citation></ref></ref-list></tp:taxon-treatment>
