# Supplementary material for: A review of the genus Lankaphthona Medvedev, 2001, with comments on the modified phallobase and the unique abdominal appendage of L.binotata (Baly) (Coleoptera, Chrysomelidae, Galerucinae, Alticini)
Source: Zookeys. 2019 Jun 25;857:29–58. doi: 10.3897/zookeys.857.34465 (PMC6606673; doi:10.3897/zookeys.857.34465)
Supplement: XML Treatment for Lankaphthona notatipennis [file zookeys.857.34465-treatment5.xml]

<!DOCTYPE tp:taxon-treatment
  PUBLIC "-//TaxonX//DTD Taxonomic Treatment Publishing DTD v0 20100105//EN" "tax-treatment-NSO.dtd">
<tp:taxon-treatment xmlns:tp="http://www.plazi.org/taxpub"><tp:treatment-meta><kwd-group><label>Taxon classification</label><kwd><named-content xmlns:xlink="http://www.w3.org/1999/xlink" content-type="kingdom">Animalia</named-content></kwd><kwd><named-content xmlns:xlink="http://www.w3.org/1999/xlink" content-type="order">Coleoptera</named-content></kwd><kwd><named-content xmlns:xlink="http://www.w3.org/1999/xlink" content-type="family">Chrysomelidae</named-content></kwd></kwd-group><mixed-citation publication-type="journal"><person-group><name><surname>Ruan</surname><given-names>Yongying</given-names></name><name><surname>Konstantinov</surname><given-names>Alexander S.</given-names></name><name><surname>Prathapan</surname><given-names>Kaniyarikkal D.</given-names></name><name><surname>Zhang</surname><given-names>Mengna</given-names></name><name><surname>Yang</surname><given-names>Xingke</given-names></name></person-group><article-title>A review of the genus <italic><tp:taxon-name><tp:taxon-name-part taxon-name-part-type="genus" reg="Lankaphthona">Lankaphthona</tp:taxon-name-part></tp:taxon-name></italic> Medvedev, 2001, with comments on the modified phallobase and the unique abdominal appendage of <italic><tp:taxon-name><tp:taxon-name-part taxon-name-part-type="genus" reg="Lankaphthona">L.</tp:taxon-name-part><tp:taxon-name-part taxon-name-part-type="species" reg="binotata">binotata</tp:taxon-name-part></tp:taxon-name></italic> (Baly) (<tp:taxon-name><tp:taxon-name-part taxon-name-part-type="order">Coleoptera</tp:taxon-name-part></tp:taxon-name>, <tp:taxon-name><tp:taxon-name-part taxon-name-part-type="family">Chrysomelidae</tp:taxon-name-part></tp:taxon-name>, <tp:taxon-name><tp:taxon-name-part taxon-name-part-type="subfamily">Galerucinae</tp:taxon-name-part></tp:taxon-name>, <tp:taxon-name><tp:taxon-name-part taxon-name-part-type="tribe">Alticini</tp:taxon-name-part></tp:taxon-name>)</article-title><source>Zookeys</source><day>25</day><month>6</month><year>2019</year><volume>857</volume><fpage>29</fpage><lpage>58</lpage><pub-id pub-id-type="doi">10.3897/zookeys.857.34465</pub-id></mixed-citation></tp:treatment-meta><tp:nomenclature><label>4.</label><tp:taxon-name>
            <tp:taxon-name-part taxon-name-part-type="genus" reg="Lankaphthona">Lankaphthona</tp:taxon-name-part>
            <tp:taxon-name-part taxon-name-part-type="species" reg="notatipennis">notatipennis</tp:taxon-name-part>
          </tp:taxon-name><tp:taxon-authority>(Medvedev, 2009)</tp:taxon-authority><tp:taxon-status xmlns:xlink="http://www.w3.org/1999/xlink" xlink:type="simple">comb. nov.</tp:taxon-status><tp:nomenclature-citation-list><tp:nomenclature-citation><tp:taxon-name><tp:taxon-name-part taxon-name-part-type="genus" reg="Trachyaphthona">Trachyaphthona</tp:taxon-name-part> (<tp:taxon-name-part taxon-name-part-type="subgenus" reg="Longtitarsella">Longtitarsella</tp:taxon-name-part>) <tp:taxon-name-part taxon-name-part-type="species" reg="notatipennis">notatipennis</tp:taxon-name-part></tp:taxon-name><comment>Medvedev, 2009: 202. Type locality: Thailand, Khao Sok. Type depository: Medvedev collection.</comment></tp:nomenclature-citation></tp:nomenclature-citation-list></tp:nomenclature><tp:treatment-sec sec-type="distribution" id="SECID0EYPBG"><title>Distribution.</title><p>Thailand.</p></tp:treatment-sec><tp:treatment-sec sec-type="remarks" id="SECID0E4PBG"><title>Remarks.</title><p>Currently, we do not have access to the type specimens.</p><p>We have examined several specimens from Malaysia and India that are very similar to <italic><tp:taxon-name><tp:taxon-name-part taxon-name-part-type="genus" reg="Longtitarsella">Longtitarsella</tp:taxon-name-part><tp:taxon-name-part taxon-name-part-type="species" reg="notatipennis">notatipennis</tp:taxon-name-part></tp:taxon-name></italic>, except for the shape of the aedeagus, which is slightly different from the description provided by <xref ref-type="bibr" rid="B26">Medvedev (2009)</xref>. The aedeagus is gradually widened from base to rounded apex in the specimens at our disposal, however, according to the original description and illustration provided by <xref ref-type="bibr" rid="B26">Medvedev (2009)</xref>, the aedeagus is gradually narrowed from base to rounded apex. Hence the types should be examined to ensure identity of the species.</p></tp:treatment-sec><ref-list><ref id="B26"><mixed-citation xmlns:xlink="http://www.w3.org/1999/xlink" xlink:type="simple"><person-group><name name-style="western"><surname>Medvedev</surname><given-names>LN</given-names></name></person-group> (<year>2009</year>) <source><tp:taxon-name><tp:taxon-name-part taxon-name-part-type="subfamily">Alticinae</tp:taxon-name-part></tp:taxon-name> of Indochina.</source><publisher-name>KMK Scientific Press</publisher-name>, <publisher-loc>Moscow</publisher-loc>, <size units="page">224 pp</size>.</mixed-citation></ref></ref-list></tp:taxon-treatment>
