# Supplementary material for: A review of the genus Lankaphthona Medvedev, 2001, with comments on the modified phallobase and the unique abdominal appendage of L.binotata (Baly) (Coleoptera, Chrysomelidae, Galerucinae, Alticini)
Source: Zookeys. 2019 Jun 25;857:29–58. doi: 10.3897/zookeys.857.34465 (PMC6606673; doi:10.3897/zookeys.857.34465)
Supplement: XML Treatment for Lankaphthona phuketensis [file zookeys.857.34465-treatment6.xml]

<!DOCTYPE tp:taxon-treatment
  PUBLIC "-//TaxonX//DTD Taxonomic Treatment Publishing DTD v0 20100105//EN" "tax-treatment-NSO.dtd">
<tp:taxon-treatment xmlns:tp="http://www.plazi.org/taxpub"><tp:treatment-meta><kwd-group><label>Taxon classification</label><kwd><named-content xmlns:xlink="http://www.w3.org/1999/xlink" content-type="kingdom">Animalia</named-content></kwd><kwd><named-content xmlns:xlink="http://www.w3.org/1999/xlink" content-type="order">Coleoptera</named-content></kwd><kwd><named-content xmlns:xlink="http://www.w3.org/1999/xlink" content-type="family">Chrysomelidae</named-content></kwd></kwd-group><mixed-citation publication-type="journal"><person-group><name><surname>Ruan</surname><given-names>Yongying</given-names></name><name><surname>Konstantinov</surname><given-names>Alexander S.</given-names></name><name><surname>Prathapan</surname><given-names>Kaniyarikkal D.</given-names></name><name><surname>Zhang</surname><given-names>Mengna</given-names></name><name><surname>Yang</surname><given-names>Xingke</given-names></name></person-group><article-title>A review of the genus <italic><tp:taxon-name><tp:taxon-name-part taxon-name-part-type="genus" reg="Lankaphthona">Lankaphthona</tp:taxon-name-part></tp:taxon-name></italic> Medvedev, 2001, with comments on the modified phallobase and the unique abdominal appendage of <italic><tp:taxon-name><tp:taxon-name-part taxon-name-part-type="genus" reg="Lankaphthona">L.</tp:taxon-name-part><tp:taxon-name-part taxon-name-part-type="species" reg="binotata">binotata</tp:taxon-name-part></tp:taxon-name></italic> (Baly) (<tp:taxon-name><tp:taxon-name-part taxon-name-part-type="order">Coleoptera</tp:taxon-name-part></tp:taxon-name>, <tp:taxon-name><tp:taxon-name-part taxon-name-part-type="family">Chrysomelidae</tp:taxon-name-part></tp:taxon-name>, <tp:taxon-name><tp:taxon-name-part taxon-name-part-type="subfamily">Galerucinae</tp:taxon-name-part></tp:taxon-name>, <tp:taxon-name><tp:taxon-name-part taxon-name-part-type="tribe">Alticini</tp:taxon-name-part></tp:taxon-name>)</article-title><source>Zookeys</source><day>25</day><month>6</month><year>2019</year><volume>857</volume><fpage>29</fpage><lpage>58</lpage><pub-id pub-id-type="doi">10.3897/zookeys.857.34465</pub-id></mixed-citation></tp:treatment-meta><tp:nomenclature><label>5.</label><tp:taxon-name>
            <tp:taxon-name-part taxon-name-part-type="genus" reg="Lankaphthona">Lankaphthona</tp:taxon-name-part>
            <tp:taxon-name-part taxon-name-part-type="species" reg="phuketensis">phuketensis</tp:taxon-name-part>
          </tp:taxon-name><tp:taxon-authority>(Gruev, 1989), status restored</tp:taxon-authority><tp:taxon-status xmlns:xlink="http://www.w3.org/1999/xlink" xlink:type="simple">comb. nov.</tp:taxon-status><xref ref-type="fig" rid="F6">Fig. 6</xref><tp:nomenclature-citation-list><tp:nomenclature-citation><tp:taxon-name>
                <tp:taxon-name-part taxon-name-part-type="genus" reg="Longitarsus">Longitarsus</tp:taxon-name-part>
                <tp:taxon-name-part taxon-name-part-type="species" reg="phuketensis">phuketensis</tp:taxon-name-part>
              </tp:taxon-name><comment>Gruev, 1989: 97. Type locality: Thailand, Phuket Island. Type depository: Gruev Collection, Bulgaria.</comment></tp:nomenclature-citation><tp:nomenclature-citation><tp:taxon-name>
                <tp:taxon-name-part taxon-name-part-type="genus" reg="Philotarsa">Philotarsa</tp:taxon-name-part>
                <tp:taxon-name-part taxon-name-part-type="species" reg="laosica">laosica</tp:taxon-name-part>
              </tp:taxon-name><comment>Medvedev, 2009:147. Type locality: Laos, Lhammomuang Prov., Ban Khoungham (Nanin). Type depository: L. Medvedev Collection, Russia. New Synonym.</comment></tp:nomenclature-citation><tp:nomenclature-citation><tp:taxon-name>
                <tp:taxon-name-part taxon-name-part-type="genus" reg="Lankaphthona">Lankaphthona</tp:taxon-name-part>
                <tp:taxon-name-part taxon-name-part-type="species" reg="binotata">binotata</tp:taxon-name-part>
              </tp:taxon-name><comment>: Medvedev, 2009: 202 (misidentification)</comment></tp:nomenclature-citation></tp:nomenclature-citation-list></tp:nomenclature><tp:treatment-sec sec-type="distribution" id="SECID0EGTBG"><title>Distribution.</title><p>Laos, Thailand.</p><fig id="F5" position="float" orientation="portrait"><label>Figure 5.</label><caption><p><italic><tp:taxon-name><tp:taxon-name-part taxon-name-part-type="genus" reg="Lankaphthona">Lankaphthona</tp:taxon-name-part><tp:taxon-name-part taxon-name-part-type="species" reg="nigronotata">nigronotata</tp:taxon-name-part></tp:taxon-name></italic>. <bold>A</bold> Pronotum, dorsal view, paratype, female <bold>B</bold> head, frontal view, holotype, female <bold>C</bold> intercoxal ridges on first abdominal ventrite, holotype, female <bold>D</bold> holotype habitus, female <bold>E</bold> paratype habitus, female <bold>F</bold> lateral view of paratype <bold>G</bold> aedeagus, ventral view, specimen from Yunnan <bold>H</bold> aedeagus, lateral view, specimen from Yunnan <bold>I</bold> apex of aedeagus, ventral view <bold>J</bold> vaginal palpi <bold>K</bold> spermatheca <bold>L</bold> abdomimal ventrites, male, red arrow indicates intercoxal ridges on first abdominal ventrite <bold>M</bold> labrum, male, showing numerous setae on surface.</p></caption><graphic xmlns:xlink="http://www.w3.org/1999/xlink" xlink:href="zookeys-857-029-g005.jpg" position="float" orientation="portrait" xlink:type="simple" id="oo_312866.jpg"/></fig></tp:treatment-sec><tp:treatment-sec sec-type="description" id="SECID0E4UBG"><title>Description.</title><p>Body pale yellow to yellow brown. Each elytron with three brown to black markings: elongate one in middle, a longitudinal one on sutural margin and a round one near elytral humeral calli. Legs fulvous, metafemur dorsally brown to black. Body oval, slightly elongate in dorsal view; dorsum convex in lateral view. Body length: 2.2–2.4 mm. Body length to width ratio: 1.88. Pronotum width to length ratio: 1.66. Pronotum width at base to width at apex ratio: 1.22. Elytron length (measured along suture) to width of both ratio: 1.43. Length of elytron to length of pronotum ratio: 3.53. Width of elytra at base (measured in middle of humeral calli) to width of pronotum at base ratio: 1.27.</p><p>Vertex impunctate, except few shallow punctures near eyes. Antennal calli obliquely elongate, sub-triangular, conjoined, entering interantennal space. Supracallinal, supraantennal, suprafrontal and supraorbital sulci well developed. Frontal ridge proximally acute, in lateral view moderately convex, produced between antennal calli. Antennal socket close to eye. Eyes strongly enlarged. Frontal and anterofrontal ridges merge gradually.</p><p>Antennae filiform, long, about 0.7–0.8 times body length. Antennomere 2 robust, as long as antennomere 3, slightly shorter than 4, following antennomeres elongate. Length to width of antennomere 9 ratio: 4.11 (measured in female). Length to width of antennomere 10 ratio: 3.77 (measured in female). Length to width of antennomere 11 ratio: 3.81 (measured in female).</p><p>Pronotum rectangular, slightly convex; base with distinct, slightly sinuate antebasal impression; punctures sparse, shallow and minute. Diameter of pronotal punctures 3–4 times smaller than distance between adjacent ones. Pronotal punctures smaller than elytral ones. Anterolateral callosity of pronotum obliquely truncate. Basal margin slightly convex in middle.</p><p>Elytral humeral callus moderately developed. Elytron without impressions or ridges. Elytral punctures small, irregularly arranged.</p><p>Length to width of metatibia in dorsal view ratio: 5.17. Width of metatibia at base to width at apex in dorsal view ratio: 0.39. Length of metatibia to length of first metatarsomere ratio: 1.98.</p><p>In ventral view, aedeagus sinuate at sides, dilated before apex, abruptly narrowed near apex, with acute apical denticle. In lateral view, aedeagus straight from base to subapex, with apex bent ventrad.</p></tp:treatment-sec><tp:treatment-sec sec-type="type material" id="SECID0EIVBG"><title>Type material.</title><p>Holotype of <italic><tp:taxon-name><tp:taxon-name-part taxon-name-part-type="genus" reg="Philotarsa">Philotarsa</tp:taxon-name-part><tp:taxon-name-part taxon-name-part-type="species" reg="laosica">laosica</tp:taxon-name-part></tp:taxon-name></italic> Medvedev, 2009: ♀ (<abbrev xmlns:xlink="http://www.w3.org/1999/xlink" content-type="institution" xlink:title="Medvedev collection, Moscow, Russia" id="ABBRID0EZVBG" xlink:type="simple">LMCM</abbrev>), labels: 1) Laos, Khammouang Prov., Ban Khounkham (Nahin), <named-content xmlns:xlink="http://www.w3.org/1999/xlink" content-type="dwc:verbatimCoordinates" xlink:type="simple"><named-content content-type="geo-json" specific-use="{&#34;type&#34;:&#34;Point&#34;,&#34;coordinates&#34;:[104.516667,18.216667]}" id="NCID0EBWBG" xlink:type="simple">18°13'N, 104°31'E</named-content></named-content>, 200 m, 9.vi.2005, leg. O. Gorbunov.</p><p>The type material of <italic><tp:taxon-name><tp:taxon-name-part taxon-name-part-type="genus" reg="Longitarsus">Longitarsus</tp:taxon-name-part><tp:taxon-name-part taxon-name-part-type="species" reg="phuketensis">phuketensis</tp:taxon-name-part></tp:taxon-name></italic> Gruev, 1989 is unavailable to this study. Species concept is based on the author’s (Gruev, 1989) descriptions and illustrations on habitus and aedeagus of holotype.</p></tp:treatment-sec><tp:treatment-sec sec-type="remarks" id="SECID0ESWBG"><title>Remarks.</title><p><xref ref-type="bibr" rid="B26">Medvedev (2009</xref>: 202) synonymized <italic><tp:taxon-name><tp:taxon-name-part taxon-name-part-type="genus" reg="Longitarsus">Longitarsus</tp:taxon-name-part><tp:taxon-name-part taxon-name-part-type="species" reg="phuketensis">phuketensis</tp:taxon-name-part></tp:taxon-name></italic> Gruev with <italic><tp:taxon-name><tp:taxon-name-part taxon-name-part-type="genus" reg="Lankaphthona">Lankaphthona</tp:taxon-name-part><tp:taxon-name-part taxon-name-part-type="species" reg="binotata">binotata</tp:taxon-name-part></tp:taxon-name></italic> (Baly). However, as we mentioned above, in the same work <xref ref-type="bibr" rid="B26">Medvedev (2009)</xref> erroneously identified a species that he described as <italic><tp:taxon-name><tp:taxon-name-part taxon-name-part-type="genus" reg="Philotarsa">Philotarsa</tp:taxon-name-part><tp:taxon-name-part taxon-name-part-type="species" reg="laosica">laosica</tp:taxon-name-part></tp:taxon-name></italic> as <italic><tp:taxon-name><tp:taxon-name-part taxon-name-part-type="genus" reg="Lankaphthona">L.</tp:taxon-name-part><tp:taxon-name-part taxon-name-part-type="species" reg="binotata">binotata</tp:taxon-name-part></tp:taxon-name></italic>. Based on the original description and illustration of the habitus and aedeagus of the type provided by <xref ref-type="bibr" rid="B13">Gruev (1989)</xref>, it is evident that <italic><tp:taxon-name><tp:taxon-name-part taxon-name-part-type="genus" reg="Longitarsus">Longitarsus</tp:taxon-name-part><tp:taxon-name-part taxon-name-part-type="species" reg="phuketensis">phuketensis</tp:taxon-name-part></tp:taxon-name></italic> is clearly different from <italic><tp:taxon-name><tp:taxon-name-part taxon-name-part-type="genus" reg="Lankaphthona">Lankaphthona</tp:taxon-name-part><tp:taxon-name-part taxon-name-part-type="species" reg="binotata">binotata</tp:taxon-name-part></tp:taxon-name></italic> and can be separated by the following characters: apical and basal spots present on elytron (apical and basal spots on elytron are absent in <italic><tp:taxon-name><tp:taxon-name-part taxon-name-part-type="genus" reg="Lankaphthona">Lankaphthona</tp:taxon-name-part><tp:taxon-name-part taxon-name-part-type="species" reg="binotata">binotata</tp:taxon-name-part></tp:taxon-name></italic>); aedeagus straight from base to subapex in lateral view, with acute apical denticle in ventral view (in <italic><tp:taxon-name><tp:taxon-name-part taxon-name-part-type="genus" reg="Lankaphthona">Lankaphthona</tp:taxon-name-part><tp:taxon-name-part taxon-name-part-type="species" reg="binotata">binotata</tp:taxon-name-part></tp:taxon-name></italic>, aedeagus curved ventrally from base to near apex, without acute apical denticle); body length slightly larger (2.40 mm in <italic><tp:taxon-name><tp:taxon-name-part taxon-name-part-type="genus" reg="Longitarsus">Longitarsus</tp:taxon-name-part><tp:taxon-name-part taxon-name-part-type="species" reg="phuketensis">phuketensis</tp:taxon-name-part></tp:taxon-name></italic>, 1.90–2.20 mm in <italic><tp:taxon-name><tp:taxon-name-part taxon-name-part-type="genus" reg="Lankaphthona">Lankaphthona</tp:taxon-name-part><tp:taxon-name-part taxon-name-part-type="species" reg="binotata">binotata</tp:taxon-name-part></tp:taxon-name></italic>).</p><p>Based on Medvedev’s suggestion of the synonymy of <italic><tp:taxon-name><tp:taxon-name-part taxon-name-part-type="genus" reg="Longitarsus">Longitarsus</tp:taxon-name-part><tp:taxon-name-part taxon-name-part-type="species" reg="phuketensis">phuketensis</tp:taxon-name-part></tp:taxon-name></italic> and <italic><tp:taxon-name><tp:taxon-name-part taxon-name-part-type="genus" reg="Philotarsa">Philotarsa</tp:taxon-name-part><tp:taxon-name-part taxon-name-part-type="species" reg="laosica">laosica</tp:taxon-name-part></tp:taxon-name></italic> (erroneously identified as <italic><tp:taxon-name><tp:taxon-name-part taxon-name-part-type="genus" reg="Lankaphthona">L.</tp:taxon-name-part><tp:taxon-name-part taxon-name-part-type="species" reg="binotata">binotata</tp:taxon-name-part></tp:taxon-name></italic>) and our observations of the holotype of <italic><tp:taxon-name><tp:taxon-name-part taxon-name-part-type="genus" reg="Philotarsa">Philotarsa</tp:taxon-name-part><tp:taxon-name-part taxon-name-part-type="species" reg="laosica">laosica</tp:taxon-name-part></tp:taxon-name></italic>, we here synonymize <italic><tp:taxon-name><tp:taxon-name-part taxon-name-part-type="genus" reg="Philotarsa">Philotarsa</tp:taxon-name-part><tp:taxon-name-part taxon-name-part-type="species" reg="laosica">laosica</tp:taxon-name-part></tp:taxon-name></italic> Medvedev, 2009 with <italic><tp:taxon-name><tp:taxon-name-part taxon-name-part-type="genus" reg="Longitarsus">Longitarsus</tp:taxon-name-part><tp:taxon-name-part taxon-name-part-type="species" reg="phuketensis">phuketensis</tp:taxon-name-part></tp:taxon-name></italic> Gruev, 1989.</p><p><italic><tp:taxon-name><tp:taxon-name-part taxon-name-part-type="genus" reg="Lankaphthona">Lankaphthona</tp:taxon-name-part><tp:taxon-name-part taxon-name-part-type="species" reg="phuketensis">phuketensis</tp:taxon-name-part></tp:taxon-name></italic> is close to <italic><tp:taxon-name><tp:taxon-name-part taxon-name-part-type="genus" reg="Lankaphthona">L.</tp:taxon-name-part><tp:taxon-name-part taxon-name-part-type="species" reg="notatipennis">notatipennis</tp:taxon-name-part></tp:taxon-name></italic> in the similar pattern of maculation on elytron (e.g., having apical and basal spots), the type localities of the two species are also very close to each other. But <italic><tp:taxon-name><tp:taxon-name-part taxon-name-part-type="genus" reg="Lankaphthona">L.</tp:taxon-name-part><tp:taxon-name-part taxon-name-part-type="species" reg="phuketensis">phuketensis</tp:taxon-name-part></tp:taxon-name></italic> can be differentiated from <italic><tp:taxon-name><tp:taxon-name-part taxon-name-part-type="genus" reg="Lankaphthona">L.</tp:taxon-name-part><tp:taxon-name-part taxon-name-part-type="species" reg="notatipennis">notatipennis</tp:taxon-name-part></tp:taxon-name></italic> by the aedeagus straight from base to near apex in lateral view, with acute apical denticle in ventral view (in <italic><tp:taxon-name><tp:taxon-name-part taxon-name-part-type="genus" reg="Lankaphthona">L.</tp:taxon-name-part><tp:taxon-name-part taxon-name-part-type="species" reg="notatipennis">notatipennis</tp:taxon-name-part></tp:taxon-name></italic>, aedeagus curved ventrally from base to near apex, without acute apical denticle in ventral view).</p></tp:treatment-sec><tp:treatment-sec><!--Section generated to contain objects referenced in tp:taxon-treatment.--><fig id="F6" position="float" orientation="portrait"><label>Figure 6.</label><caption><p><italic><tp:taxon-name><tp:taxon-name-part taxon-name-part-type="genus" reg="Lankaphthona">Lankaphthona</tp:taxon-name-part><tp:taxon-name-part taxon-name-part-type="species" reg="phuketensis">phuketensis</tp:taxon-name-part></tp:taxon-name></italic> (Gruev, 1989) (= <italic><tp:taxon-name><tp:taxon-name-part taxon-name-part-type="genus" reg="Philotarsa">Philotarsa</tp:taxon-name-part><tp:taxon-name-part taxon-name-part-type="species" reg="laosica">laosica</tp:taxon-name-part></tp:taxon-name></italic> Medvedev, 2009). <bold>A–C</bold> and <bold>E–I</bold> are photo of holotype of <italic><tp:taxon-name><tp:taxon-name-part taxon-name-part-type="genus" reg="Philotarsa">Philotarsa</tp:taxon-name-part><tp:taxon-name-part taxon-name-part-type="species" reg="laosica">laosica</tp:taxon-name-part></tp:taxon-name></italic>, female. <bold>A</bold> Habitus, dorsal view <bold>B</bold> habitus, lateral view <bold>C</bold> habitus, frontal view <bold>D</bold> shape of aedeagus, hand drawing, based on illustration provided by <xref ref-type="bibr" rid="B13">Gruev (1989)</xref><bold>E</bold> metatibia and metatarsomere, dorsal view <bold>F</bold> head, antennae and pronotum, dorsal view, Holotype <bold>G</bold> head, showing supraantennal calli, dorsal view <bold>H</bold> head, frontal view <bold>I</bold> pronotum, dorsal view.</p></caption><graphic xmlns:xlink="http://www.w3.org/1999/xlink" xlink:href="zookeys-857-029-g006.jpg" position="float" orientation="portrait" xlink:type="simple" id="oo_312867.jpg"/></fig></tp:treatment-sec><ref-list><ref id="B13"><mixed-citation xmlns:xlink="http://www.w3.org/1999/xlink" xlink:type="simple"><person-group><name name-style="western"><surname>Gruev</surname><given-names>B</given-names></name></person-group> (<year>1989</year>) <article-title><italic><tp:taxon-name><tp:taxon-name-part taxon-name-part-type="genus">Longitarsus</tp:taxon-name-part><tp:taxon-name-part taxon-name-part-type="species">phuketensis</tp:taxon-name-part></tp:taxon-name></italic> sp. n. from Thailand (<tp:taxon-name><tp:taxon-name-part taxon-name-part-type="order">Coleoptera</tp:taxon-name-part></tp:taxon-name>, <tp:taxon-name><tp:taxon-name-part taxon-name-part-type="family">Chrysomelidae</tp:taxon-name-part></tp:taxon-name>: <tp:taxon-name><tp:taxon-name-part taxon-name-part-type="subfamily">Alticinae</tp:taxon-name-part></tp:taxon-name>).</article-title><source>Entomological Review of Japan</source><volume>44</volume>(<issue>2</issue>): <fpage>97</fpage>–<lpage>98</lpage>.</mixed-citation></ref><ref id="B26"><mixed-citation xmlns:xlink="http://www.w3.org/1999/xlink" xlink:type="simple"><person-group><name name-style="western"><surname>Medvedev</surname><given-names>LN</given-names></name></person-group> (<year>2009</year>) <source><tp:taxon-name><tp:taxon-name-part taxon-name-part-type="subfamily">Alticinae</tp:taxon-name-part></tp:taxon-name> of Indochina.</source><publisher-name>KMK Scientific Press</publisher-name>, <publisher-loc>Moscow</publisher-loc>, <size units="page">224 pp</size>.</mixed-citation></ref></ref-list></tp:taxon-treatment>
